# Supplementary material for: Campylobacter jejuni Virulence Factors Identified by Modulating Their Synthesis on Ribosomes With Altered rRNA Methylation
Source: Front Cell Infect Microbiol. 2022 Jan 13;11:803730. doi: 10.3389/fcimb.2021.803730 (PMC8794745; doi:10.3389/fcimb.2021.803730)
Supplement: Supplementary file 2 [file Table_3.xlsx]

## Sheet: TableS2
	Table S3. Significant changes in the proteomes of C. jejuni tlyA mutant strains
	Upregulated proteins with fold change ≥ 1.5 marked in red.
	Downregulated proteins with fold change ≥ 1.5 marked in green.
															Replicate 1								Replicate 2								Replicate 3
			Abundance Ratio				Abundance Ratio (log2)				Abundance Ratio Adj. P-Value				WT		ΔtlyA		ΔtlyA::tlyA		ΔtlyA::tlyAK188A		WT		ΔtlyA		ΔtlyA::tlyA		ΔtlyA::tlyAK188A		WT		ΔtlyA		ΔtlyA::tlyA		ΔtlyA::tlyAK188A
Accession	Protein description	Gene ID	ΔtlyA/WT	ΔtlyA/ΔtlyA::tlyA	ΔtlyA::tlyAK188A/WT	ΔtlyA::tlyAK188A/ΔtlyA::tlyA	ΔtlyA/WT	ΔtlyA/ΔtlyA::tlyA	ΔtlyA::tlyAK188A/WT	ΔtlyA::tlyAK188A/ΔtlyA::tlyA	ΔtlyA/WT	ΔtlyA/ΔtlyA::tlyA	ΔtlyA::tlyAK188A/WT	ΔtlyA::tlyAK188A/ΔtlyA::tlyA	Rep1.1	Rep1.2	Rep1.1	Rep1.2	Rep1.1	Rep1.2	Rep1.1	Rep1.2	Rep2.1	Rep2.2	Rep2.1	Rep2.2	Rep2.1	Rep2.2	Rep2.1	Rep2.2	Rep3.1	Rep3.2	Rep3.1	Rep3.2	Rep3.1	Rep3.2	Rep3.1	Rep3.2
A0A0H3PB66	Uncharacterized protein	CJJ81176_0206	2.652	3.860	1.093	1.098	1.41	1.95	0.13	0.13	5.18E-16	1.14E-15	0.779604	0.585847	78.4	78.6	150.4	159.6	69.9	74.3	79.9	108.8	86.5	85.7	229.6	227	54.6	56.3	31.03	29	52.7	51.4	220	235.1	59.5	55.2	65.8	60.2
A0A0H3PEZ9	Uncharacterized protein	CJJ81176_0207	2.340	4.505	0.663	0.823	1.23	2.17	-0.59	-0.28	5.18E-16	1.14E-15	0.005819	0.168929	95	93.2	220.5	215.1	47.8	48.9	40.4	39.2	55.3	50.4	261.1	267.5	46	49.5	35.5	34.6	79	80.1	186.2	186.1	64.8	69.9	69.8	64
A0A0H3P9K4	Uncharacterized protein	CJJ81176_0078	2.259	1.042	2.464	1.078	1.18	0.06	1.3	0.11	1.08E-14	0.997813	3.29E-16	0.723708	44.9	45	124	123.2	121.6	119.5	107.6	114.1	48.7	50.9	112.1	113	108.9	107.2	129.8	129.3	81.6	78.4	117.6	113.7	100.4	96.1	112.3	99.8
Q2M5R2	Flagellin	CJJ81176_1339	2.113	0.888	2.436	1.014	1.08	-0.17	1.28	0.02	5.18E-16	0.528101	3.29E-16	0.995541	47.9	49	110.1	109.5	124.3	123.3	116.6	119.3	48	50.7	102.6	106	118.4	119.3	124.7	130.3	57.7	59.6	107.5	110.4	116.2	114.6	117.5	116.6
A0A0H3PAM9	Uncharacterized protein	CJJ81176_1458	2.106	0.951	1.853	0.891	1.07	-0.07	0.89	-0.17	5.18E-16	0.926684	6.57E-08	0.719026	42.3	42.5	105.9	106.2	135.6	131.5	119.6	116.5	57.8	56.2	120.3	119.7	119.6	117	104.6	104.7	59.8	59.7	110.8	114	119.1	117.3	109.4	110
A0A0H3PCP8	Lipoprotein, putative	CJJ81176_1045	1.928	0.934	2.199	1.005	0.95	-0.1	1.14	0.01	5.18E-16	0.867467	2.02E-12	0.995541	49.3	53	104	101.3	123.2	123.5	123.5	122.3	56.1	58.8	107.1	110.8	115.8	117.4	115.7	118.3	53.7	58.5	110.8	113.7	107.2	108	125.7	122.4
Q939J7	Flagellin modification protein, PseA	CJJ81176_1333	1.909	1.046	1.910	0.962	0.93	0.07	0.93	-0.06	5.18E-16	0.997813	1.26E-08	0.995541	54.9	57	121.2	121.3	117.4	114.4	107.2	106.5	57.7	57.8	109.9	110.6	118.9	116.3	114.5	114.3	67.3	69.1	116.4	119.7	108.9	107	108.7	102.9
A0A0H3PBB6	Anthranilate synthase component I, TrpE	CJJ81176_0369	1.840	1.063	1.994	1.073	0.88	0.09	1	0.1	5.18E-16	0.997813	1.03E-09	0.756728	53.9	56.9	106	109.3	114.1	114.6	123.4	121.8	59.5	62.5	111.5	112.9	105.4	104.9	122.5	120.8	66.2	68.3	115.6	116.2	107	108.7	108.3	109.7
A0A0H3P992	Basal-body rod modification protein, FlgD	CJJ81176_0080	1.833	1.118	1.533	0.923	0.87	0.16	0.62	-0.12	1.32E-12	0.866250	0.000373	0.919662	62	63.9	116.1	114.7	122.2	121	100.6	99.4	63	65	134.8	135.9	104	101	98	98.2	78.3	78.1	116.7	119.9	107.4	104.2	100.3	95.1
A0A0H3PDC7	Flagellar basal-body rod protein, FlgG	CJJ81176_0721	1.817	0.927	2.278	1.065	0.86	-0.11	1.19	0.09	5.46E-11	0.828914	1.96E-13	0.819250	46.7	48.9	108.7	107.5	126.8	124.3	118.2	118.9	57.2	56.2	102.1	103.9	112	110.3	129.7	128.6	70.6	75.3	105	107.7	109	104.8	116.6	111
A0A0H3PBG5	Flagellin	CJJ81176_1338	1.805	0.885	2.188	0.997	0.85	-0.18	1.13	0	5.18E-16	0.503136	2.78E-12	0.995541	50.4	52.8	99.5	105.5	128	128.8	116.6	118.4	55.4	58.6	101.6	103.4	116	115.7	124.1	125.2	60.8	64.3	107.9	108.9	114.6	114.8	112.9	115.8
A0A0H3PJK7	N-(5'-phosphoribosyl)anthranilate isomerase, TrpF	CJJ81176_0371	1.784	1.060	1.570	1.009	0.83	0.08	0.65	0.01	1.33E-13	0.997813	0.000146	0.995541	61.2	63.3	114	110.8	108.4	105.7	117.8	118.8	66.2	67.6	121.8	122.9	106.8	104.4	106.1	104.1	70.5	72.5	112.1	113.8	108	106.6	107.7	108.8
A0A0H3PA98	Uncharacterized protein	CJJ81176_1344	1.783	1.155	1.580	1.035	0.83	0.21	0.66	0.05	5.18E-16	0.649764	0.000117	0.937811	80.9	79.8	112.4	114	100.8	98.8	106.8	106.5	64.2	65.2	126.5	126.7	105.9	105.5	103.8	102.3	66.7	67.4	121.3	117.8	104.9	104	106.1	111.8
Q8GJC7	Para protein, Cjp26	CJJ81176_pVir0025	1.781	1.222	1.899	1.350	0.83	0.29	0.93	0.43	5.18E-16	0.270960	1.69E-08	0.000492	81.2	83.3	126.1	126.9	50	50.4	139.7	142.4	62.9	64.4	117.1	119.6	97.3	96.9	120.1	121.7	62.2	63.3	113.5	110	93.8	98.2	125.9	133.2
A1VY70	Tryptophan synthase alpha chain, TrpA	CJJ81176_0373	1.771	1.097	1.717	1.065	0.82	0.13	0.78	0.09	5.18E-16	0.926684	3.04E-06	0.819250	60	62.2	115.1	117.4	105.3	105.5	117.2	117.2	64.2	67	115	117.2	105.1	106.3	112.2	113	73.3	73.7	114.2	114.3	103.8	106.5	108.8	105.4
A0A0H3PCE2	Carbon starvation protein A, CstA	CJJ81176_0924	1.745	1.238	1.170	1.090	0.8	0.31	0.23	0.12	8.61E-12	0.209570	0.359339	0.638434	102.9	101.2	99.6	97.9	80	79.4	119.2	119.8	76.4	79.3	132.3	139.5	97.8	99.7	88	87	48	50.4	117.3	124.5	110	110.1	119.1	120.6
A1W170	Flagellar P-ring protein, FlgI	CJJ81176_1455	1.727	1.051	1.791	0.910	0.79	0.07	0.84	-0.14	6.06E-11	0.997813	3.86E-07	0.871487	48.3	51.4	115.2	114.9	124.8	122.8	112.4	110.3	75.1	75	118.1	116.2	110.6	108	97.7	99.3	65.9	64	111.2	113.1	107.5	105.7	118.4	114.2
Q8GJA7	Uncharacterized protein, Cjp48	CJJ81176_pVir0048	1.683	1.179	1.778	1.272	0.75	0.24	0.83	0.35	2.11E-14	0.502113	5.62E-07	0.008289	89.2	92.6	121.2	129.7	53.2	54.3	127.5	132.3	62.4	66	104.2	113.3	97.8	102	122.5	131.8	63.6	68.8	116.9	116.9	96.3	102	113.8	121.6
A0A0H3PDL6	Flagellar hook-associated protein, FlgK	CJJ81176_1459	1.682	0.936	1.545	0.923	0.75	-0.1	0.63	-0.12	1.09E-09	0.876703	0.000272	0.919328	56.4	57.7	111	112	120.9	121.1	108.5	112.5	69.2	71.5	118.2	118.4	109.6	112.1	98.5	102.7	71.5	69.5	105.8	107.4	114.3	113.6	110.6	107.2
A1VZ42	Flagellar L-ring protein, FlgH	CJJ81176_0710	1.589	0.951	1.628	0.925	0.67	-0.07	0.7	-0.11	1.84E-06	0.926684	0.000032	0.923949	46.7	47	112.7	113.5	126.4	123	115.2	115.5	72.6	73	108.4	110.8	116.2	112.7	103.8	102.5	67	71.4	107.2	112.6	110.5	106.1	114.4	110.8
Q8GJC6	Uncharacterized protein, Cjp27	CJJ81176_pVir0026	1.588	1.189	1.734	1.350	0.67	0.25	0.79	0.43	1.76E-11	0.435088	1.89E-06	0.000489	94	95.2	120	115.7	57	54.8	131.7	131.6	65.1	67.8	113.5	116.9	99.4	100.2	118.7	118.4	67.5	72.2	108.3	113.3	93.1	93.6	127.8	124.3
A0A0H3PET1	Anthranilate phosphoribosyltransferase, TrpD	CJJ81176_0370	1.588	1.075	1.436	1.032	0.67	0.1	0.52	0.05	1.76E-11	0.979703	0.003461	0.948502	61.8	63.8	107.1	114.8	107.7	106.2	119.5	119.2	76.8	75.1	121.5	119.6	103.6	101	103	99.4	75.2	75.7	113.4	108.5	106.1	104.3	105.2	111.7
A0A0H3PAW9	Uncharacterized protein	CJJ81176_1429	1.588	0.934	1.407	0.946	0.67	-0.1	0.49	-0.08	1.76E-11	0.869402	0.006418	0.995541	78.5	82	126.3	128.5	104.3	105.5	88.5	86.3	49.8	53.2	101.4	105.8	118.1	117.8	127.2	126.7	76.6	74.8	106.3	104.1	112	113.1	103.2	109.9
Q5QKR8	UDP-N-acetylglucosamine 4,6-dehydratase, FlmA	CJJ81176_1310	1.559	1.006	1.530	1.041	0.64	0.01	0.61	0.06	1.23E-10	0.997813	0.000390	0.919328	69.9	69	108.7	109.1	107.4	105.5	115.8	114.6	71	71.4	111	112.8	115.8	115.1	101.2	101.6	73.4	72.3	108	109.1	108	106.2	112.4	110.6
A1VY69	Tryptophan synthase beta chain, TrpB	CJJ81176_0372	1.531	0.947	1.508	0.958	0.61	-0.08	0.59	-0.06	8.54E-10	0.912710	0.000665	0.995541	57.3	60.9	100.8	109	115.2	115.2	120.7	121	78.1	75.7	116.5	114	106.8	106.4	102.6	99.7	70.4	71.1	109.5	106.5	115.7	113.5	104.8	108.5
A1W0U8	Putative imidazole glycerol phosphate synthase subunit, HisF-1	CJJ81176_1331	1.526	1.264	1.449	1.082	0.61	0.34	0.54	0.11	0.000046	0.128186	0.002588	0.693492	64.6	61.7	137.8	132.2	96.7	94.1	100.6	112.1	77.3	77.9	103.8	104	107.6	104.5	113.9	111.1	79.5	78.2	116.5	124.1	96.4	93.9	107.9	103.5
A0A0H3PAH2	DnaJ domain protein	CJJ81176_1053	1.506	0.988	1.506	0.960	0.59	-0.02	0.59	-0.06	0.007364	0.997813	0.000695	0.995541	68.5	66.3	123.3	91.7	112.8	116.9	109	111.5	64.3	66.7	112.4	109.6	126.9	122.8	100.5	96.8	103.4	104.2	105.8	108.1	92.5	81.2	121	83.7
A0A0H3P971	Cpp4	CJJ81176_pTet0052	0.668	1.037	1.050	1.266	-0.58	0.05	0.07	0.34	0.010870	0.997813	0.944512	0.010337	95.7	100.7	63	68.2	89.7	85.2	151.1	146.3	233.7	234.1	90.1	79	52.9	56.7	27.07	23.07	104.1	109.9	92.9	91.2	89.7	87.7	114.8	109.8
A0A0H3PA68	Cytochrome c oxidase, cbb3-type, subunit I, CcoN	CJJ81176_1482	0.668	1.075	0.991	1.067	-0.58	0.1	-0.01	0.09	0.001578	0.979703	0.992649	0.805494	116.7	110.1	81.6	70.3	91.5	88	121.2	120.8	206.6	189.8	82.2	73.8	64.6	60.9	65.7	56.5	99.4	96	111.3	100.6	107.3	90.3	94	101.1
A0A0H3PA30	Thioesterase family protein	CJJ81176_0922	0.661	0.697	0.915	0.940	-0.6	-0.52	-0.13	-0.09	0.000127	0.000202	0.973664	0.989555	99.6	110.5	76.6	62.7	100.8	98.3	127.6	123.8	127.8	131.9	68.3	68.8	141.1	138.4	65.6	58	108.4	104.7	89.2	95	107.1	100.4	101.5	93.6
A0A0H3P9B7	Cytochrome c553, Cyf	CJJ81176_1170	0.661	1.237	0.530	0.881	-0.6	0.31	-0.92	-0.18	1.05E-08	0.209570	7.70E-07	0.634233	146.1	144	92	89.4	88.6	86	76.9	77	182.3	175.5	119.7	117	65.1	66	38.8	35.7	132.5	132.2	102.3	108.6	85.2	85.1	76.6	77.4
A1VXW6	50S ribosomal protein L35	CJJ81176_0269	0.657	0.452	1.079	0.860	-0.61	-1.15	0.11	-0.22	0.006243	1.14E-15	0.844167	0.443685	93	120.5	37.7	51.9	97	98.7	152.2	149	220.1	90.2	97.4	88.1	84.2	79.3	74.2	66.5	69	60	67.8	66.4	187.5	210.6	71	67.8
A0A0H3PGJ3	Acetyltransferase, GNAT family	CJJ81176_0985	0.627	1.077	0.749	1.066	-0.67	0.11	-0.42	0.09	0.009260	0.972054	0.118201	0.810179	135.3	131.1	88.8	78.5	83.5	83.2	97.1	102.5	228	218.1	89.6	81.7	59.1	48.8	40.2	34.4	79.2	118.7	97.4	91.7	89.3	101.5	122.9	99.3
A0A0H3P9D8	Uncharacterized protein	CJJ81176_1104	0.627	1.126	0.951	1.017	-0.67	0.17	-0.07	0.02	0.000655	0.825089	0.992649	0.995541	146.7	103.9	75.1	59.4	83.3	68.9	136.8	125.9	181.2	173.3	114.4	108	78.1	76.5	39	29.06	107.3	88	98.5	117.5	109.8	83.6	104.1	91.2
A1VZV2	50S ribosomal protein L34	CJJ81176_0984	0.568	0.587	0.821	0.843	-0.81	-0.77	-0.28	-0.25	0.000041	4.60E-09	0.515585	0.305674	80.3	130.8	53.9	63	116.8	100.1	123	132	239.8	179.2	64.4	65	72.1	64.5	58.6	56.4	101.2	83.9	83.6	72.7	152.8	140.3	67.6	97.9
Q0Q7H1	ATP synthase subunit c, AtpE	CJJ81176_0943	0.567	0.694	0.784	0.889	-0.82	-0.53	-0.35	-0.17	0.000047	0.000171	0.263663	0.712047	102.6	110.9	72.7	50.3	136.8	92.9	127.4	106.4	230.2	220.4	64	50.8	120.2	33.7	46.7	34	119.4	98.3	106.5	94	119.6	91.8	92.5	77.9
A0A0H3PAQ0	Lipoprotein, putative	CJJ81176_1640	0.539	0.736	0.502	0.732	-0.89	-0.44	-0.99	-0.45	2.97E-09	0.002460	4.66E-08	0.001948	154.9	138.8	91.5	68.2	105.3	94.1	74.7	72.6	179.9	172.5	74.8	67.8	102.6	100.3	52.7	49.2	136.1	125.6	82.5	77.3	111.1	103.4	86.1	77.9
A0A0H3PAM7	Acetyltransferase, GNAT	CJJ81176_0250	0.531	0.967	0.559	1.062	-0.91	-0.05	-0.84	0.09	5.35E-12	0.965021	9.38E-06	0.830938	114.2	113.4	86.4	82.6	86.9	85.1	117.4	113.9	186.2	176.3	78.1	72.8	84.2	81.5	64.1	56.8	155.1	150.7	83.4	78.9	79	81.9	89.5	81.6
A0A0H3PBJ3	Sodium/hydrogen exchanger family protein	CJJ81176_1245	0.504	1.241	0.441	1.012	-0.99	0.31	-1.18	0.02	0.000041	0.200296	2.07E-11	0.995541	143.8	134.4	117.4	58.3	100.8	84.8	62.9	97.4	206.5	204.7	79.7	74.7	61.8	62.6	56.5	53.6	165.9	152.7	97.1	97	60.1	60.7	98.5	68
A0A0H3P9B1	Preprotein translocase, YajC	CJJ81176_1112	0.492	0.832	1.270	0.922	-1.02	-0.27	0.34	-0.12	5.58E-09	0.159503	0.087041	0.917761	116.3	112.8	51.9	47.8	84.1	74.2	160.2	152.8	204.7	201.2	101.8	97.7	66.8	65.4	34.9	27.04	87.3	79.7	93.9	97.3	117.9	111.9	110.8	101.1
A1VYG6	50S ribosomal protein L28	CJJ81176_0475	0.491	0.534	0.932	0.516	-1.03	-0.91	-0.1	-0.95	5.18E-16	2.30E-12	0.988124	4.62E-16	109.3	108.5	55.8	51.1	102.7	97.7	138.6	136.3	243.6	228.5	63.5	59.8	77.5	65.3	36	25.08	86.5	85.7	77.5	79	149.4	161.4	84	76.5
A0A0H3PAA9	Putative sugar transferase	CJJ81176_1435	0.487	0.813	0.440	0.678	-1.04	-0.3	-1.18	-0.56	5.18E-16	0.087492	1.83E-11	0.000029	153.2	149.4	74.4	70	111.1	108.7	69.2	64.2	165.2	160	80.7	76.5	96.1	93.2	66	62.3	155.2	152.9	77.3	75.9	93.8	94.3	80.1	70.6
A0A0H3PCP5	Cytolethal distending toxin, subunit C, CdtC	CJJ81176_0114	0.449	0.548	0.394	0.462	-1.16	-0.87	-1.34	-1.11	5.18E-16	2.14E-11	7.17E-15	4.62E-16	200.6	189.7	61	50.2	103.8	101.5	49.1	44	147	145.5	67.1	64.2	131.6	129.4	59.4	55.9	146.3	138.1	76.8	69.4	121.3	115	71.5	61.4
A0A0H3PE75	Protein TonB	CJJ81176_1621	0.435	0.833	0.301	0.561	-1.2	-0.26	-1.73	-0.83	5.18E-16	0.164374	3.29E-16	1.32E-11	242.1	231.8	57.9	49.2	58.8	58.4	53.7	48.3	159.8	155.4	90.9	87.4	105.7	106.1	48.6	46.2	157.7	150.2	65.8	68.1	117.2	111.8	71.8	57.3
A0A0H3PE90	ABC transporter, ATP-binding protein, MlaF	CJJ81176_1638	0.429	0.588	0.376	0.500	-1.22	-0.76	-1.41	-1	5.18E-16	5.45E-09	3.29E-16	4.62E-16	222.8	209.4	57.1	41.8	90.5	88.7	47.6	42.1	151	145.5	75.2	65.2	126.5	124.8	57.3	54.5	160.7	156.5	71.7	64.4	110.8	110.6	66.1	59.2
A1VYI7	50S ribosomal protein L33	CJJ81176_0500	0.417	1.086	1.220	1.800	-1.26	0.12	0.29	0.85	5.18E-16	0.947210	0.189142	1.01E-13	117.1	127.2	52.4	49.3	78.8	77.3	149.3	148.6	255.3	256.5	67.6	49.5	54.8	51.7	37.7	26.09	94.2	94.2	105.6	93.3	71.6	73	143.1	124.9
A0A0H3PBI5	ABC transporter, periplasmic substrate-binding protein, MlaD	CJJ81176_1639	0.394	0.580	0.349	0.576	-1.34	-0.79	-1.52	-0.8	5.18E-16	1.78E-09	3.29E-16	1.42E-10	177	177.1	69.7	55.8	104.2	98.3	61	56.9	161.6	158.1	63.8	59.7	124.3	123.9	57.2	51.3	143.1	138.8	74.2	69.2	118	117.1	72.6	67
A0A0H3PBM4	OstA family protein, LptA	CJJ81176_0677	0.380	0.816	0.255	0.565	-1.4	-0.29	-1.97	-0.82	5.18E-16	0.098640	3.29E-16	2.58E-11	179.1	170.4	69.8	63.2	82.6	80.2	78.1	76.7	196	184.9	89.3	83.1	79.4	78.1	47.6	41.6	192.5	207.4	50.9	47.9	101.1	105.9	51.6	42.7
A0A0H3PA07	ABC transporter, permease protein, MlaE	CJJ81176_1637	0.320	0.409	0.335	0.433	-1.65	-1.29	-1.58	-1.21	5.18E-16	1.14E-15	3.29E-16	4.62E-16	212.7	222.8	51.8	37	95.5	93.5	46.4	40.2	147.2	144.6	58.8	52.7	138.4	136.4	64	57.8	162.6	163.1	55.5	48.8	131.3	129.4	57.3	52
A0A0H3PI76	Hydrogenase, (NiFe)/(NiFeSe) small subunit family	CJJ81176_1398	0.285	1.061	0.272	1.014	-1.81	0.09	-1.88	0.02	5.18E-16	0.997813	3.29E-16	0.995541	212.3	223.8	70.7	57.6	59.5	56.6	62.1	57.3	223.1	217.2	68.1	56.4	60.2	58	61.2	55.6	212	215.2	69.3	57.1	62.6	62.2	63.7	57.9
